# Supplementary material for: High density of unrepaired genomic ribonucleotides leads to Topoisomerase 1-mediated severe growth defects in absence of ribonucleotide reductase
Source: Nucleic Acids Res. 2020 Mar 18;48(8):4274–97. doi: 10.1093/nar/gkaa103 (PMC7192613; doi:10.1093/nar/gkaa103)
Supplement: gkaa103_Supplemental_Files [file gkaa103_supplemental_files.zip]

Archive with 2 entries (2 files):
- Supplementary Data.docx
- Supplementary Tables S4-S6.xlsx
