# Supplementary material for: High density of unrepaired genomic ribonucleotides leads to Topoisomerase 1-mediated severe growth defects in absence of ribonucleotide reductase
Source: Nucleic Acids Res. 2020 Mar 18;48(8):4274–97. doi: 10.1093/nar/gkaa103 (PMC7192613; doi:10.1093/nar/gkaa103)
Supplement: gkaa103_Supplemental_Files [file gkaa103_supplemental_files.zip › Supplementary Tables S4-S6.xlsx]

## Sheet: Table S4
Supplementary Table S4: dNTP concentrations (related to Figure 1C and Supplementary Figure S3A). (see also footnotes).
Sample number, strain and growth condition [a]	dNTP concentration (pmoles/108 cells) [b]				S.E.M. [b]
	dCTP	dTTP	dATP	dGTP	dCTP	dTTP	dATP	dGTP
1:WT (BY4741) (Rnr1 [+])	76.6748	172.612	104.627	64.8046	15.4411	18.6555	18.4525	5.49158
2: rnh201Δ (Rnr1 [+])	112.363	247.534	165.876	94.5653	8.62232	8.14293	13.0088	1.48128
3: pol2-M644G, rnh201Δ (Rnr1 [+])	476.229	949.387	619.726	311.903	13.2197	5.08605	22.1528	7.08349
4: pol3-L612M, rnh201 (Rnr1 [+])	125.394	270.146	177.723	94.1312	2.35552	0.156906	2.74226	0.179058
5: pol1-L868M, rnh201Δ (Rnr1 [+])	130.034	275.562	184.868	102.975	3.74468	13.783	6.29943	3.2077
6: PGAL:3HA-RNR1 (Rnr1 [-])	22.4146	49.4995	34.3989	4.00296	2.00598	5.61181	3.1161	0.765879
7: PGAL:3HA-RNR1, rnh201Δ (Rnr1 [-])	21.8963	49.8043	39.114	3.87483	3.34647	8.63506	6.73445	0.741854
8: PGAL:3HA-RNR1, pol2-M644G, rnh201Δ (Rnr1 [-])	18.1923	39.3556	29.8575	4.31352	2.25996	4.30557	1.64538	0.581013
9: PGAL:3HA-RNR1, pol3-L612M, rnh201Δ (Rnr1 [-])	21.7272	48.4951	32.7192	4.52972	0.0280914	0.389497	0.608311	0.171355
10: PGAL:3HA-RNR1, pol1-L868M, rnh201Δ (Rnr1 [-])	19.7979	45.0046	32.7861	3.66088	0.0559392	1.51751	0.781854	0.50943
Footnotes
[a] Sample numbering and strains correspond to Supplementary Figure S3A. Growth conditions: Rnr1 [+] indicates strains carrying the gene RNR1under the control of its native promoter and expressing Rnr1 at WT levels; Rnr1 [-] indicates strains carrying PGAL:3HA-RNR1 and depleted of Rnr1 for 6 hr (see also legend of Supplementary Figure S3A).
[b] dNTP levels were normalized to rNTP levels and values were adjusted to the total number of cells used for the preparation. Error bars reflect S.E.M. of 2 independent repeats.
[c] This plot is the same as for Supplementary Figure S3A. Note that samples 1 and 6 are also represented in Figure 1C.

## Sheet:  Table S5
Supplementary Table S5: Calculations of the average of total genomic rNMPs (related to Figure 5C). (see also footnotes).
Values from four independent experiments [a-e]
Experiment 1	Experiment 1	Experiment 1	Experiment 1	Experiment 1	Experiment 1
Sample number [a]	Strain[a]	Growth condition [b]	Total number of DNA breaks/1 Gb [c]	Total number of rNMPs relative to strain control/1 Gb [d]	Total number of rNMPs relative to strain control/24 Mb S. cerevisiae genome [e]
1	WT	Rnr1 [+]	287418	0	0
2	PGAL:RNR1	Rnr1 [-]	318791	0	0
3	rnh201D	Rnr1 [+]	322115	34696.7	832.72
4	PGAL:RNR1 rnh201D	Rnr1 [-]	649463	330671	7936.11
7	pol1-L868M rnh201D	Rnr1 [+]	368695	81277.2	1950.65
8	PGAL:RNR1 pol1-L868M rnh201D	Rnr1 [-]	871762	552971	13271.3
9	pol1-L868M rnh201D top1D	Rnr1 [+]	409701	122283	2934.8
10	PGAL:RNR1 pol1-L868M rnh201D top1D	Rnr1 [-]	869290	550499	13212
13	pol3-L612M rnh201D	Rnr1 [+]	453079	165661	3975.85
14	PGAL:RNR1 pol3-L612M rnh201D	Rnr1 [-]	1.01968e+06	700888	16821.3
15	pol3-L612M rnh201D top1D	Rnr1 [+]	471417	183999	4415.97
16	PGAL:RNR1 pol3-L612M rnh201D top1D	Rnr1 [-]	1.01224e+06	693445	16642.7
19	pol2-M644G rnh201D	Rnr1 [+]	677806	390388	9369.32
20	PGAL:RNR1 pol2-M644G rnh201D	Rnr1 [-]	1.03846e+06	719669	17272
21	pol2-M644G rnh201D top1D	Rnr1 [+]	764114	476696	11440.7
22	PGAL:RNR1 pol2-M644G rnh201D top1D	Rnr1 [-]	1.04653e+06	727740	17465.8
Experiment 2	Experiment 2	Experiment 2	Experiment 2	Experiment 2	Experiment 2
Sample number [a]	Strain[a]	Growth condition [b]	Total number of DNA breaks/1 Gb [c]	Total number of rNMPs relative to strain control/1 Gb [d]	Total number of rNMPs relative to strain control/24 Mb S. cerevisiae genome [e]
1	WT	Rnr1 [+]	211439	0	0
2	PGAL:RNR1	Rnr1 [-]	249723	0	0
3	rnh201D	Rnr1 [+]	288283	76843.5	1844.24
4	PGAL:RNR1 rnh201D	Rnr1 [-]	579387	329664	7911.95
7	pol1-L868M rnh201D	Rnr1 [+]	336221	124781	2994.76
8	PGAL:RNR1 pol1-L868M rnh201D	Rnr1 [-]	836105	586382	14073.2
9	pol1-L868M rnh201D top1D	Rnr1 [+]	356044	144604	3470.5
10	PGAL:RNR1 pol1-L868M rnh201D top1D	Rnr1 [-]	820761	571038	13704.9
13	pol3-L612M rnh201D	Rnr1 [+]	423286	211847	5084.33
14	PGAL:RNR1 pol3-L612M rnh201D	Rnr1 [-]	1.05193e+06	802210	19253
15	pol3-L612M rnh201D top1D	Rnr1 [+]	442702	231263	5550.31
16	PGAL:RNR1 pol3-L612M rnh201D top1D	Rnr1 [-]	958190	708467	17003.2
19	pol2-M644G rnh201D	Rnr1 [+]	595147	383708	9208.99
20	PGAL:RNR1 pol2-M644G rnh201D	Rnr1 [-]	973194	723471	17363.3
21	pol2-M644G rnh201D top1D	Rnr1 [+]	705143	493704	11848.9
22	PGAL:RNR1 pol2-M644G rnh201D top1D	Rnr1 [-]	993263	743540	17845
Experiment 3	Experiment 3	Experiment 3	Experiment 3	Experiment 3	Experiment 3
Sample number [a]	Strain[a]	Growth condition [b]	Total number of DNA breaks/1 Gb [c]	Total number of rNMPs relative to strain control/1 Gb [d]	Total number of rNMPs relative to strain control/24 Mb S. cerevisiae genome [e]
1	WT	Rnr1 [+]	241914	0	0
2	PGAL:RNR1	Rnr1 [-]	287052	0	0
3	rnh201D	Rnr1 [+]	322285	80371.6	1928.92
4	PGAL:RNR1 rnh201D	Rnr1 [-]	652761	365709	8777.01
7	pol1-L868M rnh201D	Rnr1 [+]	377780	135866	3260.79
8	PGAL:RNR1 pol1-L868M rnh201D	Rnr1 [-]	1.00694e+06	719887	17277.3
9	pol1-L868M rnh201D top1D	Rnr1 [+]	380554	138641	3327.37
10	PGAL:RNR1 pol1-L868M rnh201D top1D	Rnr1 [-]	1.04198e+06	754927	18118.3
13	pol3-L612M rnh201D	Rnr1 [+]	472930	231016	5544.38
14	PGAL:RNR1 pol3-L612M rnh201D	Rnr1 [-]	1.23924e+06	952184	22852.4
15	pol3-L612M rnh201D top1D	Rnr1 [+]	457743	215829	5179.9
16	PGAL:RNR1 pol3-L612M rnh201D top1D	Rnr1 [-]	1.17236e+06	885311	21247.5
19	pol2-M644G rnh201D	Rnr1 [+]	636123	394209	9461.01
20	PGAL:RNR1 pol2-M644G rnh201D	Rnr1 [-]	1.08407e+06	797023	19128.5
21	pol2-M644G rnh201D top1D	Rnr1 [+]	721018	479104	11498.5
22	PGAL:RNR1 pol2-M644G rnh201D top1D	Rnr1 [-]	1.12688e+06	839830	20155.9
Experiment 4	Experiment 4	Experiment 4	Experiment 4	Experiment 4	Experiment 4
Sample number [a]	Strain[a]	Growth condition [b]	Total number of DNA breaks/1 Gb [c]	Total number of rNMPs relative to strain control/1 Gb [d]	Total number of rNMPs relative to strain control/24 Mb S. cerevisiae genome [e]
1	WT	Rnr1 [+]	233062	0	0
2	PGAL:RNR1	Rnr1 [-]	296064	0	0
3	rnh201D	Rnr1 [+]	316363	83301	1999.22
4	PGAL:RNR1 rnh201D	Rnr1 [-]	670555	374491	8987.79
7	pol1-L868M rnh201D	Rnr1 [+]	392170	159108	3818.6
8	PGAL:RNR1 pol1-L868M rnh201D	Rnr1 [-]	938026	641962	15407.1
9	pol1-L868M rnh201D top1D	Rnr1 [+]	393955	160893	3861.44
10	PGAL:RNR1 pol1-L868M rnh201D top1D	Rnr1 [-]	983956	687892	16509.4
13	pol3-L612M rnh201D	Rnr1 [+]	485181	252119	6050.84
14	PGAL:RNR1 pol3-L612M rnh201D	Rnr1 [-]	1.1968e+06	900734	21617.6
15	pol3-L612M rnh201D top1D	Rnr1 [+]	486860	253798	6091.16
16	PGAL:RNR1 pol3-L612M rnh201D top1D	Rnr1 [-]	1.13195e+06	835885	20061.3
19	pol2-M644G rnh201D	Rnr1 [+]	665201	432139	10371.3
20	PGAL:RNR1 pol2-M644G rnh201D	Rnr1 [-]	1.10864e+06	812573	19501.7
21	pol2-M644G rnh201D top1D	Rnr1 [+]	753838	520776	12498.6
22	PGAL:RNR1 pol2-M644G rnh201D top1D	Rnr1 [-]	1.17822e+06	882153	21171.7
Average and S.E.M.
			Average (4 replicates)	Average (4 replicates)	Average (4 replicates)
Sample number [a]	Strain[a]	Growth condition [b]	Total number of DNA breaks/1 Gb [c]	Total number of rNMPs relative to strain control/1 Gb [d]	Total number of rNMPs relative to strain control/24 Mb S. cerevisiae genome [e]
1	WT	Rnr1 [+]	243458	0	0
2	PGAL:RNR1	Rnr1 [-]	287908	0	0
3	rnh201D	Rnr1 [+]	312261	68803.2	1651.28
4	PGAL:RNR1 rnh201D	Rnr1 [-]	638042	350134	8403.22
7	pol1-L868M rnh201D	Rnr1 [+]	368717	125258	3006.2
8	PGAL:RNR1 pol1-L868M rnh201D	Rnr1 [-]	913208	625300	15007.2
9	pol1-L868M rnh201D top1D	Rnr1 [+]	385064	141605	3398.53
10	PGAL:RNR1 pol1-L868M rnh201D top1D	Rnr1 [-]	928997	641089	15386.1
13	pol3-L612M rnh201D	Rnr1 [+]	458619	215161	5163.85
14	PGAL:RNR1 pol3-L612M rnh201D	Rnr1 [-]	1.12691e+06	839004	20136.1
15	pol3-L612M rnh201D top1D	Rnr1 [+]	464681	221222	5309.33
16	PGAL:RNR1 pol3-L612M rnh201D top1D	Rnr1 [-]	1.06868e+06	780777	18738.7
19	pol2-M644G rnh201D	Rnr1 [+]	643569	400111	9602.66
20	PGAL:RNR1 pol2-M644G rnh201D	Rnr1 [-]	1.05109e+06	763184	18316.4
21	pol2-M644G rnh201D top1D	Rnr1 [+]	736028	492570	11821.7
22	PGAL:RNR1 pol2-M644G rnh201D top1D	Rnr1 [-]	1.08622e+06	798316	19159.6
			SEM (4 replicates)	SEM (4 replicates)	SEM (4 replicates)
Sample number [a]	Strain[a]	Growth condition [b]	Total number of DNA breaks/1 Gb [c]	Total number of rNMPs relative to strain control/1 Gb [d]	Total number of rNMPs relative to strain control/24 Mb S. cerevisiae genome [e]
1	WT	Rnr1 [+]	15989.9	0	0
2	PGAL:RNR1	Rnr1 [-]	14373.5	0	0
3	rnh201D	Rnr1 [+]	8110.5	11445.2	274.685
4	PGAL:RNR1 rnh201D	Rnr1 [-]	20092.7	11667.8	280.028
7	pol1-L868M rnh201D	Rnr1 [+]	11861	16311.8	391.484
8	PGAL:RNR1 pol1-L868M rnh201D	Rnr1 [-]	37709.5	36481.1	875.546
9	pol1-L868M rnh201D top1D	Rnr1 [+]	11359.9	7974.64	191.391
10	PGAL:RNR1 pol1-L868M rnh201D top1D	Rnr1 [-]	50880.2	48531.3	1164.75
13	pol3-L612M rnh201D	Rnr1 [+]	13507.4	18435.7	442.458
14	PGAL:RNR1 pol3-L612M rnh201D	Rnr1 [-]	53713.4	55565.5	1333.57
15	pol3-L612M rnh201D top1D	Rnr1 [+]	9436.18	14653.5	351.685
16	PGAL:RNR1 pol3-L612M rnh201D top1D	Rnr1 [-]	50122.4	47275.7	1134.62
19	pol2-M644G rnh201D	Rnr1 [+]	18349	10894.2	261.46
20	PGAL:RNR1 pol2-M644G rnh201D	Rnr1 [-]	29758.7	24247	581.929
21	pol2-M644G rnh201D top1D	Rnr1 [+]	13799.6	10124.9	242.998
22	PGAL:RNR1 pol2-M644G rnh201D top1D	Rnr1 [-]	41163.3	37342.3	896.216
p-values [f]
			Experiment 1	Experiment 2	Experiment 3	Experiment 4
Sample number [a]	Strain[a]	Growth condition [b]	Total number of rNMPs relative to strain control/24 Mb S. cerevisiae genome [e]	Total number of rNMPs relative to strain control/24 Mb S. cerevisiae genome [e]	Total number of rNMPs relative to strain control/24 Mb S. cerevisiae genome [e]	Total number of rNMPs relative to strain control/24 Mb S. cerevisiae genome [e]	Sample pairs	p-value	Significance [f]
3	rnh201D	Rnr1 [+]	832.72	1844.24	1928.92	1999.22
4	PGAL:RNR1 rnh201D	Rnr1 [-]	7936.11	7911.95	8777.01	8987.79	3 and 4	9.13751e-05	****
7	pol1-L868M rnh201D	Rnr1 [+]	1950.65	2994.76	3260.79	3818.6	3 and 7	0.0035718	**
8	PGAL:RNR1 pol1-L868M rnh201D	Rnr1 [-]	13271.3	14073.2	17277.3	15407.1	4 and 8	0.00224999	**
9	pol1-L868M rnh201D top1D	Rnr1 [+]	2934.8	3470.5	3327.37	3861.44	7 and 9	0.17378	n.s.
10	PGAL:RNR1 pol1-L868M rnh201D top1D	Rnr1 [-]	13212	13704.9	18118.3	16509.4	8 and 10	0.360604	n.s.
13	pol3-L612M rnh201D	Rnr1 [+]	3975.85	5084.33	5544.38	6050.84	3 and 13	0.000442807	***
14	PGAL:RNR1 pol3-L612M rnh201D	Rnr1 [-]	16821.3	19253	22852.4	21617.6	4 and 14	0.00176761	**
15	pol3-L612M rnh201D top1D	Rnr1 [+]	4415.97	5550.31	5179.9	6091.16	13 and 15	0.511625	n.s.
16	PGAL:RNR1 pol3-L612M rnh201D top1D	Rnr1 [-]	16642.7	17003.2	21247.5	20061.3	14 and 16	0.0491182	*
19	pol2-M644G rnh201D	Rnr1 [+]	9369.32	9208.99	9461.01	10371.3	3 and 19	0.000111282	***
20	PGAL:RNR1 pol2-M644G rnh201D	Rnr1 [-]	17272	17363.3	19128.5	19501.7	4 and 20	6.25806e-05	****
21	pol2-M644G rnh201D top1D	Rnr1 [+]	11440.7	11848.9	11498.5	12498.6	19 and 21	0.000563733	***
22	PGAL:RNR1 pol2-M644G rnh201D top1D	Rnr1 [-]	17465.8	17845	20155.9	21171.7	20 and 22	0.0809422	n.s.
							14 and 20	0.12464	n.s.
Plot [g]
Sample number, strain and growth condition [a,b]	Average of total number of rNMPs relative to strain control/24 Mb S. cerevisiae genome (4 replicates)	S.E.M.
3: rnh201D (Rnr1 [+])	1651.28	274.685
4: PGAL:RNR1 rnh201D (Rnr1 [-])	8403.22	280.028
7: pol1-L868M rnh201D (Rnr1 [+])	3006.2	391.484
8: PGAL:RNR1 pol1-L868M rnh201D (Rnr1 [-])	15007.2	875.546
9: pol1-L868M rnh201D top1D (Rnr1 [+])	3398.53	191.391
10: PGAL:RNR1 pol1-L868M rnh201D top1D (Rnr1 [-])	15386.1	1164.75
13: pol3-L612M rnh201D (Rnr1 [+])	5163.85	442.458
14: PGAL:RNR1 pol3-L612M rnh201D (Rnr1 [-])	20136.1	1333.57
15: pol3-L612M rnh201D top1D (Rnr1 [+])	5309.33	351.685
16: PGAL:RNR1 pol3-L612M rnh201D top1D (Rnr1 [-])	18738.7	1134.62
19: pol2-M644G rnh201D (Rnr1 [+])	9602.66	261.46
20: PGAL:RNR1 pol2-M644G rnh201D (Rnr1 [-])	18316.4	581.929
21: pol2-M644G rnh201D top1D (Rnr1 [+])	11821.7	242.998
22: PGAL:RNR1 pol2-M644G rnh201D top1D (Rnr1 [-])	19159.6	896.216
Footnotes
[a]Sample numbering and strains are the same as in Figure 5. Note that in Supplementary Table S5 we calculated the average of total genomic rNMPs from four independent experiments for selected samples/strains in Figure 5A. Averaged data of total genomic rNMPs are represented in Figure 5C.
[b] Growth conditions: Rnr1 [+] indicates strains carrying the gene RNR1 under the control of its native promoter and expressing Rnr1 at WT levels; Rnr1 [-] indicates strains carrying PGAL:3HA-RNR1 and depleted of Rnr1 for 6 hr (see also legend of Figure 5A).
[c] Total DNA was subjected to alkali-heat treatment and resolved on an alkaline 1% agarose gel. Raw densitometry of SYBR-staining signal was obtained by using AIDA Image Analyzer v.4.15 densitometry software. For the calculations of total numbers of DNA breaks/1 Gb by mathematical modelling see section 'Quantitation of genomic ribonucleotides' in Material and Methods.
[d] For the calculations of total number of rNMPs, to account for DNA breaks that may occur during alkaline heat-treatment independently of incorporated ribonucleotides, we made the following subtractions, within each gel: (i) The number of DNA breaks/1 Gb in the 'WT' strain (sample 1) was subtracted from every other Rnr1 [+] strain (samples 3, 7, 9, 13, 15, 19 and 21). (ii) The number of DNA bre…
[e] Because the size of the yeast haploid genome is 24Mb, we converted numbers per '1 Gb' to per '24 Mb', as follows: 'Total genomic rNMPs per 24 Mb= Number per 1 Gb x 0.024'.
[f] Rank of p-values (from less significant to more significant): n.s. non-significant / * p<0.05 / ** p<0.01 / *** p<0.001 / **** p<0.0001.
[g] This plot is the same as for Figure 5C.

## Sheet: Table S6
Supplementary Table S6: Calculations of the contributions of replicative Pols α, δ and ε to synthesis of S. cerevisiae nuclear genome (related to Supplementary Figure S6). (see also footnotes).
Values from four independent experiments[a]
Experiment 1	Experiment 1	Experiment 1	Experiment 1	Experiment 1	Experiment 1
Sample number	Strain	Growth condition	Total number of DNA breaks/1 Gb	Total number of rNMPs relative to strain control/1 Gb	Total number of rNMPs relative to strain control/24 Mb S. cerevisiae genome
1	WT	Rnr1 [+]	287418	0	0
2	PGAL:RNR1	Rnr1 [-]	318791	0	0
3	rnh201D	Rnr1 [+]	322115	34696.7	832.72
4	PGAL:RNR1 rnh201D	Rnr1 [-]	649463	330671	7936.11
7	pol1-L868M rnh201D	Rnr1 [+]	368695	81277.2	1950.65
8	PGAL:RNR1 pol1-L868M rnh201D	Rnr1 [-]	871762	552971	13271.3
9	pol1-L868M rnh201D top1D	Rnr1 [+]	409701	122283	2934.8
10	PGAL:RNR1 pol1-L868M rnh201D top1D	Rnr1 [-]	869290	550499	13212
13	pol3-L612M rnh201D	Rnr1 [+]	453079	165661	3975.85
14	PGAL:RNR1 pol3-L612M rnh201D	Rnr1 [-]	1.01968e+06	700888	16821.3
15	pol3-L612M rnh201D top1D	Rnr1 [+]	471417	183999	4415.97
16	PGAL:RNR1 pol3-L612M rnh201D top1D	Rnr1 [-]	1.01224e+06	693445	16642.7
19	pol2-M644G rnh201D	Rnr1 [+]	677806	390388	9369.32
20	PGAL:RNR1 pol2-M644G rnh201D	Rnr1 [-]	1.03846e+06	719669	17272
21	pol2-M644G rnh201D top1D	Rnr1 [+]	764114	476696	11440.7
22	PGAL:RNR1 pol2-M644G rnh201D top1D	Rnr1 [-]	1.04653e+06	727740	17465.8
Experiment 2	Experiment 2	Experiment 2	Experiment 2	Experiment 2	Experiment 2
Sample number	Strain	Growth condition	Total number of DNA breaks/1 Gb	Total number of rNMPs relative to strain control/1 Gb	Total number of rNMPs relative to strain control/24 Mb S. cerevisiae genome
1	WT	Rnr1 [+]	211439	0	0
2	PGAL:RNR1	Rnr1 [-]	249723	0	0
3	rnh201D	Rnr1 [+]	288283	76843.5	1844.24
4	PGAL:RNR1 rnh201D	Rnr1 [-]	579387	329664	7911.95
7	pol1-L612M rnh201D	Rnr1 [+]	336221	124781	2994.76
8	PGAL:RNR1 pol1-L612M rnh201D	Rnr1 [-]	836105	586382	14073.2
9	pol1-L612M rnh201D top1D	Rnr1 [+]	356044	144604	3470.5
10	PGAL:RNR1 pol1-L612M rnh201D top1D	Rnr1 [-]	820761	571038	13704.9
13	pol3-L612M rnh201D	Rnr1 [+]	423286	211847	5084.33
14	PGAL:RNR1 pol3-L612M rnh201D	Rnr1 [-]	1.05193e+06	802210	19253
15	pol3-L612M rnh201D top1D	Rnr1 [+]	442702	231263	5550.31
16	PGAL:RNR1 pol3-L612M rnh201D top1D	Rnr1 [-]	958190	708467	17003.2
19	pol2-M644G rnh201D	Rnr1 [+]	595147	383708	9208.99
20	PGAL:RNR1 pol2-M644G rnh201D	Rnr1 [-]	973194	723471	17363.3
21	pol2-M644G rnh201D top1D	Rnr1 [+]	705143	493704	11848.9
22	PGAL:RNR1 pol2-M644G rnh201D top1D	Rnr1 [-]	993263	743540	17845
Experiment 3	Experiment 3	Experiment 3	Experiment 3	Experiment 3	Experiment 3
Sample number	Strain	Growth condition	Total number of DNA breaks/1 Gb	Total number of rNMPs relative to strain control/1 Gb	Total number of rNMPs relative to strain control/24 Mb S. cerevisiae genome
1	WT	Rnr1 [+]	241914	0	0
2	PGAL:RNR1	Rnr1 [-]	287052	0	0
3	rnh201D	Rnr1 [+]	322285	80371.6	1928.92
4	PGAL:RNR1 rnh201D	Rnr1 [-]	652761	365709	8777.01
7	pol1-L612M rnh201D	Rnr1 [+]	377780	135866	3260.79
8	PGAL:RNR1 pol1-L612M rnh201D	Rnr1 [-]	1.00694e+06	719887	17277.3
9	pol1-L612M rnh201D top1D	Rnr1 [+]	380554	138641	3327.37
10	PGAL:RNR1 pol1-L612M rnh201D top1D	Rnr1 [-]	1.04198e+06	754927	18118.3
13	pol3-L612M rnh201D	Rnr1 [+]	472930	231016	5544.38
14	PGAL:RNR1 pol3-L612M rnh201D	Rnr1 [-]	1.23924e+06	952184	22852.4
15	pol3-L612M rnh201D top1D	Rnr1 [+]	457743	215829	5179.9
16	PGAL:RNR1 pol3-L612M rnh201D top1D	Rnr1 [-]	1.17236e+06	885311	21247.5
19	pol2-M644G rnh201D	Rnr1 [+]	636123	394209	9461.01
20	PGAL:RNR1 pol2-M644G rnh201D	Rnr1 [-]	1.08407e+06	797023	19128.5
21	pol2-M644G rnh201D top1D	Rnr1 [+]	721018	479104	11498.5
22	PGAL:RNR1 pol2-M644G rnh201D top1D	Rnr1 [-]	1.12688e+06	839830	20155.9
Experiment 4	Experiment 4	Experiment 4	Experiment 4	Experiment 4	Experiment 4
Sample number	Strain	Growth condition	Total number of DNA breaks/1 Gb	Total number of rNMPs relative to strain control/1 Gb	Total number of rNMPs relative to strain control/24 Mb S. cerevisiae genome
1	WT	Rnr1 [+]	233062	0	0
2	PGAL:RNR1	Rnr1 [-]	296064	0	0
3	rnh201D	Rnr1 [+]	316363	83301	1999.22
4	PGAL:RNR1 rnh201D	Rnr1 [-]	670555	374491	8987.79
7	pol1-L612M rnh201D	Rnr1 [+]	392170	159108	3818.6
8	PGAL:RNR1 pol1-L612M rnh201D	Rnr1 [-]	938026	641962	15407.1
9	pol1-L612M rnh201D top1D	Rnr1 [+]	393955	160893	3861.44
10	PGAL:RNR1 pol1-L612M rnh201D top1D	Rnr1 [-]	983956	687892	16509.4
13	pol3-L612M rnh201D	Rnr1 [+]	485181	252119	6050.84
14	PGAL:RNR1 pol3-L612M rnh201D	Rnr1 [-]	1.1968e+06	900734	21617.6
15	pol3-L612M rnh201D top1D	Rnr1 [+]	486860	253798	6091.16
16	PGAL:RNR1 pol3-L612M rnh201D top1D	Rnr1 [-]	1.13195e+06	835885	20061.3
19	pol2-M644G rnh201D	Rnr1 [+]	665201	432139	10371.3
20	PGAL:RNR1 pol2-M644G rnh201D	Rnr1 [-]	1.10864e+06	812573	19501.7
21	pol2-M644G rnh201D top1D	Rnr1 [+]	753838	520776	12498.6
22	PGAL:RNR1 pol2-M644G rnh201D top1D	Rnr1 [-]	1.17822e+06	882153	21171.7
Calculations of contributions for four different conditions (i-iv), by applying the formula: (NΔPolx/FPolx)/([NΔPol α-L868M/FPol α-L868M] + [NΔPol δ-L612M/FPol δ-L612M] + [NΔPol ε-M644G/FPol ε-M644G])[b]
Condition (i): in presence of both Rnr1 and Top1		Experiment 1	Experiment 2	Experiment 3	Experiment 4
Sample number	Strain and growth condition	Total number of rNMPs relative to strain control/24 Mb S. cerevisiae genome	Total number of rNMPs relative to strain control/24 Mb S. cerevisiae genome	Total number of rNMPs relative to strain control/24 Mb S. cerevisiae genome	Total number of rNMPs relative to strain control/24 Mb S. cerevisiae genome
3	rnh201D (Rnr1[+])	832.72	1844.24	1928.92	1999.22
7	pol1-L868M rnh201D (Rnr1 [+])	1950.65	2994.76	3260.79	3818.6
13	pol3-L612M rnh201D (Rnr1 [+])	3975.85	5084.33	5544.38	6050.84
19	pol2-M644G rnh201D (Rnr1 [+])	9369.32	9208.99	9461.01	10371.3
		gel-by-gel comparison (relative to wild-type Pols) [b]	gel-by-gel comparison (relative to wild-type Pols) [b]	gel-by-gel comparison (relative to wild-type Pols) [b]	gel-by-gel comparison (relative to wild-type Pols) [b]
	pol1-L868M rnh201D (Rnr1 [+])	44717.3	46020.5	53275	72774.9			FPolx[b]
	pol3-L612M rnh201D (Rnr1 [+])	942940	972025	1.08464e+06	1.21549e+06		Pol a-L868M	40
	pol2-M644G rnh201D (Rnr1 [+])	853660	736475	753210	837210		Pol d-L612M	300
	SUM	1.84132e+06	1.75452e+06	1.89112e+06	2.12547e+06		Pol e-M644G	100
		percentage contribution	percentage contribution	percentage contribution	percentage contribution
	pol1-L868M rnh201D (Rnr1 [+])	0.0242855	0.0262297	0.0281711	0.0342394
	pol3-L612M rnh201D (Rnr1 [+])	0.512101	0.554012	0.573542	0.571867
	pol2-M644G rnh201D (Rnr1 [+])	0.463614	0.419758	0.398287	0.393894
Condition (ii): in absence of Rnr1 and presence of Top1		Experiment 1	Experiment 2	Experiment 3	Experiment 4
Sample number	Strain and growth condition	Total number of rNMPs relative to strain control/24 Mb S. cerevisiae genome	Total number of rNMPs relative to strain control/24 Mb S. cerevisiae genome	Total number of rNMPs relative to strain control/24 Mb S. cerevisiae genome	Total number of rNMPs relative to strain control/24 Mb S. cerevisiae genome
4	PGAL:RNR1 rnh201D (Rnr1 [-])	7936.11	7911.95	8777.01	8987.79
8	PGAL:RNR1 pol1-L868M rnh201D (Rnr1 [-])	13271.3	14073.2	17277.3	15407.1
14	PGAL:RNR1 pol3-L612M rnh201D (Rnr1 [-])	16821.3	19253	22852.4	21617.6
20	PGAL:RNR1 pol2-M644G rnh201D (Rnr1 [-])	17272	17363.3	19128.5	19501.7
		gel-by-gel comparison (relative to wild-type Pols) [b]	gel-by-gel comparison (relative to wild-type Pols) [b]	gel-by-gel comparison (relative to wild-type Pols) [b]	gel-by-gel comparison (relative to wild-type Pols) [b]
	PGAL:RNR1 pol1-L868M rnh201D (Rnr1 [-])	213407	246449	340011	256772
	PGAL:RNR1 pol3-L612M rnh201D (Rnr1 [-])	2.66556e+06	3.40233e+06	4.22262e+06	3.78895e+06
	PGAL:RNR1 pol2-M644G rnh201D (Rnr1 [-])	933593	945136	1.03515e+06	1.0514e+06
	SUM	3.81256e+06	4.59391e+06	5.59779e+06	5.09711e+06
		percentage contribution	percentage contribution	percentage contribution	percentage contribution
	PGAL:RNR1 pol1-L868M rnh201D (Rnr1 [-])	0.0559748	0.0536469	0.0607402	0.050376
	PGAL:RNR1 pol3-L612M rnh201D (Rnr1 [-])	0.699152	0.740617	0.754338	0.743351
	PGAL:RNR1 pol2-M644G rnh201D (Rnr1 [-])	0.244873	0.205737	0.184922	0.206273
Condition (iii): in presence of Rnr1 and absence of Top1		Experiment 1	Experiment 2	Experiment 3	Experiment 4
Sample number	Strain and growth condition	Total number of rNMPs relative to strain control/24 Mb S. cerevisiae genome	Total number of rNMPs relative to strain control/24 Mb S. cerevisiae genome	Total number of rNMPs relative to strain control/24 Mb S. cerevisiae genome	Total number of rNMPs relative to strain control/24 Mb S. cerevisiae genome
3	rnh201D (Rnr1 [+])	832.72	1844.24	1928.92	1999.22
9	pol1-L868M rnh201D top1D (Rnr1 [+])	2934.8	3470.5	3327.37	3861.44
15	pol3-L612M rnh201D top1D (Rnr1 [+])	4415.97	5550.31	5179.9	6091.16
21	pol2-M644G rnh201D top1D (Rnr1 [+])	11440.7	11848.9	11498.5	12498.6
		gel-by-gel comparison (relative to wild-type Pols) [b]	gel-by-gel comparison (relative to wild-type Pols) [b]	gel-by-gel comparison (relative to wild-type Pols) [b]	gel-by-gel comparison (relative to wild-type Pols) [b]
	pol1-L868M rnh201D top1D (Rnr1 [+])	84083.3	65050.3	55938.3	74488.5
	pol3-L612M rnh201D top1D (Rnr1 [+])	1.07497e+06	1.11182e+06	975294	1.22758e+06
	pol2-M644G rnh201D top1D (Rnr1 [+])	1.0608e+06	1.00047e+06	956957	1.04994e+06
	SUM	2.21985e+06	2.17733e+06	1.98819e+06	2.35201e+06
		percentage contribution	percentage contribution	percentage contribution	percentage contribution
	pol1-L868M rnh201D top1D (Rnr1 [+])	0.0378778	0.0298761	0.0281353	0.0316702
	pol3-L612M rnh201D top1D (Rnr1 [+])	0.484254	0.510633	0.490544	0.521929
	pol2-M644G rnh201D top1D (Rnr1 [+])	0.477868	0.459491	0.481321	0.446401
Condition (iv): in absence of both Rnr1 and Top1		Experiment 1	Experiment 2	Experiment 3	Experiment 4
Sample number	Strain and growth condition	Total number of rNMPs relative to strain control/24 Mb S. cerevisiae genome	Total number of rNMPs relative to strain control/24 Mb S. cerevisiae genome	Total number of rNMPs relative to strain control/24 Mb S. cerevisiae genome	Total number of rNMPs relative to strain control/24 Mb S. cerevisiae genome
4	PGAL:RNR1 rnh201D (Rnr1 [-])	7936.11	7911.95	8777.01	8987.79
10	PGAL:RNR1 pol1-L868M rnh201D top1D (Rnr1 [-])	13212	13704.9	18118.3	16509.4
16	PGAL:RNR1 pol3-L612M rnh201D top1D (Rnr1 [-])	16642.7	17003.2	21247.5	20061.3
22	PGAL:RNR1 pol2-M644G rnh201D top1D (Rnr1 [-])	17465.8	17845	20155.9	21171.7
		gel-by-gel comparison (relative to wild-type Pols) [b]	gel-by-gel comparison (relative to wild-type Pols) [b]	gel-by-gel comparison (relative to wild-type Pols) [b]	gel-by-gel comparison (relative to wild-type Pols) [b]
	PGAL:RNR1 pol1-L868M rnh201D top1D (Rnr1 [-])	211034	231719	373650	300865
	PGAL:RNR1 pol3-L612M rnh201D top1D (Rnr1 [-])	2.61197e+06	2.72738e+06	3.74113e+06	3.32204e+06
	PGAL:RNR1 pol2-M644G rnh201D top1D (Rnr1 [-])	952964	993302	1.13789e+06	1.21839e+06
	SUM	3.77597e+06	3.9524e+06	5.25268e+06	4.84129e+06
		percentage contribution	percentage contribution	percentage contribution	percentage contribution
	PGAL:RNR1 pol1-L868M rnh201D top1D (Rnr1 [-])	0.0558888	0.0586273	0.0711351	0.0621456
	PGAL:RNR1 pol3-L612M rnh201D top1D (Rnr1 [-])	0.691735	0.690057	0.712234	0.686188
	PGAL:RNR1 pol2-M644G rnh201D top1D (Rnr1 [-])	0.252376	0.251316	0.216631	0.251666
Average of contributions
Sample number	Strain and growth condition	Replicative Pol and contribution condition	Percentage of contribution (%) Experiment 1	Percentage of contribution (%) Experiment 2	Percentage of contribution (%) Experiment 3	Percentage of contribution (%) Experiment 4	Average percentage of contribution (4 replicates)	S.E.M. (4 replicates)
7	pol1-L868M rnh201D (Rnr1 [+])	Pol α (i)	2.43	2.62	2.82	3.42	2.8225	0.214491
13	pol3-L612M rnh201D (Rnr1 [+])	Pol δ (i)	51.21	55.4	57.35	57.19	55.2875	1.42922
19	pol2-M644G rnh201D (Rnr1 [+])	Pol ε (i)	46.36	41.98	39.83	39.39	41.89	1.59381
8	PGAL:RNR1 pol1-L868M rnh201D (Rnr1 [-])	Pol α (ii)	5.6	5.36	6.07	5.04	5.5175	0.216963
14	PGAL:RNR1 pol3-L612M rnh201D (Rnr1 [-])	Pol δ (ii)	69.92	74.06	75.43	74.34	73.4375	1.20916
20	PGAL:RNR1 pol2-M644G rnh201D (Rnr1 [-])	Pol ε (ii)	24.49	20.57	18.49	20.63	21.045	1.25146
9	pol1-L868M rnh201D top1D (Rnr1 [+])	Pol α (iii)	3.79	2.99	2.81	3.17	3.19	0.213073
15	pol3-L612M rnh201D top1D (Rnr1 [+])	Pol δ (iii)	48.43	51.06	49.05	52.19	50.1825	0.873397
21	pol2-M644G rnh201D top1D (Rnr1 [+])	Pol ε (iii)	47.79	45.95	48.13	44.64	46.6275	0.817418
10	PGAL:RNR1 pol1-L868M rnh201D top1D (Rnr1 [-])	Pol α (iv)	5.59	5.86	7.11	6.21	6.1925	0.331119
16	PGAL:RNR1 pol3-L612M rnh201D top1D (Rnr1 [-])	Pol δ (iv)	69.17	69.01	71.22	68.62	69.505	0.583217
22	PGAL:RNR1 pol2-M644G rnh201D top1D (Rnr1 [-])	Pol ε (iv)	25.24	25.13	21.66	25.17	24.3	0.880294
Plot [c]
Replicative Pol and contribution condition	Average percentage of contribution (4 replicates)	S.E.M. (4 replicates)
Pol α (i)	2.8225	0.214491
Pol δ (i)	55.2875	1.42922
Pol ε (i)	41.89	1.59381
Pol α (ii)	5.5175	0.216963
Pol δ (ii)	73.4375	1.20916
Pol ε (ii)	21.045	1.25146
Pol α (iii)	3.19	0.213073
Pol δ (iii)	50.1825	0.873397
Pol ε (iii)	46.6275	0.817418
Pol α (iv)	6.1925	0.331119
Pol δ (iv)	69.505	0.583217
Pol ε (iv)	24.3	0.880294
Footnotes
[a] In Supplementary Table S6, we calculated the contributions of replicative Pols α, δ and ε to synthesis of S. cerevisiaegenome, by using the numbers of total genomic rNMPs/24 Mb from Supplementary Table S5 (four independent experiments). Sample numbering and strains are the same as for Figure 5. Growth conditions: Rnr1 [+] indicates strains carrying the gene RNR1 under the control of its nativ…
[b] The percentages of contributions in four different conditions (i-iv) are represented in Supplementary Figure S6. For the calculations, we applied the following mathematical formula: '(NDPolx/FPolx)/([NDPol α-L868M/FPol α-L868M] + [NDPol δ-L612M/FPol δ-L612M] + [NDPol ε-M644G/FPol ε-M644G])'. This formula was adapted from previously published paper: 'Reijns MAM, Kemp H, Ding J, de Proce SM, Ja…
[c] This plot is the same as for Supplementary Figure S6.
